# Supplementary material for: Titanium Dioxide Nanoparticles Aggravated the Developmental Neurotoxicity of Ammonia Nitrogen on Zebrafish Embryos
Source: Toxics. 2025 Nov 28;13(12):1031. doi: 10.3390/toxics13121031 (PMC12737239; doi:10.3390/toxics13121031)
Supplement: Supplementary file 1 [file toxics-13-01031-s001.zip]

Archive with 1 entries (1 files):
- toxics-3985127-supplementary.pdf
